# Supplementary material for: Differences in functional trait responses to elevation among feeding guilds of Aculeata community
Source: Ecol Evol. 2022 Aug 4;12(8):e9171. doi: 10.1002/ece3.9171 (PMC9353017; doi:10.1002/ece3.9171)
Supplement: Supplementary file 1 — Table S1 [file ECE3-12-e9171-s002.xlsx]

## Sheet: TableS1
Table S1. All functional traits, distribution index, and feeding guild of each species
Species	Trophic level	Flight duraiton	Body size	Elevational range	Nesting position	Soil dependence	Distribution index	Feeding guild
Chrisidoidea
Drynidae
Anteon brachycerum	2	1	2.75	104	1	2	2.5	Parasitoid
Anteon jurineanum	2	2	2.55	1074	1	2	3.5	Parasitoid
Anteon scapulare	2	2	4.5	987	1	2	3	Parasitoid
Anteon sp.	2	1	2.95	0	1	2	2	Parasitoid
Vespoidea
Mutillidae
Mutilla mikado	2	1	12	0	1	2	3	Parasitoid
Pompilidae
Anospilus consanguineus	3	2	8.5	0	1	1	2	Predator
Anoplius sp.	3	1	8.5	169	1	1	2	Predator
Caliadurgus ussuriensis	3	1	8.5	0	1	2	3.66667	Predator
Clistoderes futabae	3	2	6.75	284	1	2	3.5	Predator
Ctenopriocnemis filicornis	3	1	8	115	1	2	3	Predator
Dipogon romankovae	3	1	9	0	2	1	2.5	Predator
Eopompilus minor	3	1	8	0	1	2	3	Predator
Poecilagenia hirashimai	3	1	8.25	0	1	1	2.5	Parasitoid
Priocnemis cyphonota	3	1	10	0	1	1	3	Predator
Priocnemis japonica	3	1	14	293	1	1	2.5	Predator
Vespidae
Dolichovespula pacifica	3	1	12	0	1	2	2.5	Predator
Vespula vulgaris	3	1	13	0	1	2	3	Predator
Apoidea
Andrenidae
Andrena denticulata	1	1	12.5	0	1	2	3	Pollinator
Andrena kaguya	1	1	6.75	0	1	2	3.5	Pollinator
Andrena lapponica	1	1	11	372	1	2	2	Pollinator
Andrena semirugosa	1	1	6.5	0	1	2	3	Pollinator
Andrena subopaka	1	1	7	185	1	2	3	Pollinator
Apidae
Bombus ardens	1	1	12	0	1	2	3.5	Pollinator
Bombus beaticola	1	1	10	0	1	2	2	Pollinator
Colletidae
Hylaeus confusus	1	2	6.75	472	1	2	3	Pollinator
Hylaeus niger	1	2	6.75	514	1	2	3.2	Pollinator
Halictidae
Lasioglossum albipes	1	1	7.75	0	1	2	2.5	Pollinator
Lasioglossum apristum	1	1	8	87	1	2	3.66667	Pollinator
Lasioglossum baleicum	1	1	8.25	0	1	2	3	Pollinator
Lasioglossum caliginosum	1	2	6.5	169	1	2	3	Pollinator
Lasioglossum exiliceps	1	1	8.5	777	1	2	3	Pollinator
Lasioglossum miyabei	1	3	6.25	687	1	2	3	Pollinator
Lasioglossum nupricola	1	3	7.5	0	1	2	2	Pollinator
Lasioglossum problematicum	1	1	8.5	0	1	2	1.5	Pollinator
Lasioglossum proximatum	1	2	5.75	1189	1	2	3.5	Pollinator
Lasioglossum sibiriacum	1	1	7.5	0	1	2	3	Pollinator
Lasioglossum sp.	1	1	5	0	1	2	2	Pollinator
Lasioglossum vulusm	1	1	6.25	0	1	2	4	Pollinator
Lasioglossum zunaga	1	1	4.75	886	1	2	2	Pollinator
Sphecodes silvicola	2	1	6	0	1	2	3.5	Parasitoid
Sphecodes simillimus	2	1	8	0	1	2	3.5	Parasitoid
Sphecidae
Alysson japonicus	2	1	7.5	0	1	2	4	Predator
Alysson monticola	2	2	6	577	1	2	3.5	Predator
Ammophila infesta	2	1	24.5	577	1	2	3	Predator
Crossocerus nikkoensis	3	1	6.25	0	2	1	3.5	Predator
Crossocerus styrius	3	1	6.25	0	2	1	3	Predator
Crossocerus subulatus	3	1	10.75	0	2	1	3	Predator
Crossocerus varus	3	2	5.5	372	2	1	2	Predator
Mellinus obscurus	3	1	11.5	169	2	1	3.66667	Predator
Nippononysson rufopictus	3	2	7.5	284	1	2	4.5	Parasitoid
Nysson trimaculatus	3	1	7	0	2	2	3	Parasitoid
Psen affinis	2	1	11	0	2	2	3	Predator
Psen aurifrons	2	1	11.5	0	2	2	3	Predator
Psen seminitidus	2	2	10.5	0	2	2	3	Predator
Rhopalum jessonicum	2	1	6	0	2	2	2.5	Predator
Spilomena sp.	2	1	3	0	1	2	2	Predator
Trypoxylon exiguum	3	2	5.75	169	2	2	3	Predator
Trypoxylon figulus	3	1	8.5	112	2	1	2.5	Predator
Trypoxylon fronticorne	3	1	9	0	2	2	3.66667	Predator
Trypoxylon koikense	3	2	4.75	897	2	2	3	Predator
Trypoxylon shimoyamai	3	1	8	0	2	2	2.5	Predator
Trypoxylon varipes	3	1	10	777	2	2	3.5	Predator
